# Supplementary material for: Plug-and-Play Self-Supervised Denoising for Pulmonary Perfusion MRI
Source: Bioengineering (Basel). 2025 Jul 1;12(7):724. doi: 10.3390/bioengineering12070724 (PMC12292463; doi:10.3390/bioengineering12070724)
Supplement: Supplementary file 1 [file bioengineering-12-00724-s001.zip]

Archive with 8 entries (8 files):
- figure S1.png
- Supplementary Information Table S1.pdf
- Supplementary Information Table S2.pdf
- Supplementary Information Text S1.pdf
- Supplementary Information Text S2.pdf
- Supplementary Information Text S3.pdf
- Supplementary Information Text S4.pdf
- Supplementary_Movie S1.mp4
